# Supplementary material for: Duodenal Biopsy Audit: Relative Frequency of Diagnoses, Key Words on Request Forms Indicating Severe Pathology, and Potential Diagnoses for Intraepithelial Lymphocytosis, as a Foundation for Developing Artificial Intelligence Diagnostic Approaches
Source: Diagnostics (Basel). 2025 Jun 11;15(12):1483. doi: 10.3390/diagnostics15121483 (PMC12191449; doi:10.3390/diagnostics15121483)
Supplement: Supplementary file 1 [file diagnostics-15-01483-s001.zip]

Archive with 1 entries (1 files):
- diagnostics-3582171-supplementary.pdf
